# Supplementary material for: Catalytic Efficiency of Carbon-Cementitious Microfiltration Membrane on the Ozonation-Based Oxidation of Small Molecule Organic Compounds and Its Alkaline Buffering Effect in Aqueous Solution
Source: Membranes (Basel). 2021 Aug 7;11(8):601. doi: 10.3390/membranes11080601 (PMC8399918; doi:10.3390/membranes11080601)
Supplement: Supplementary file 1 [file membranes-11-00601-s001.zip]

Archive with 1 entries (1 files):
- membranes-1298803-supplementary.pdf
